# Supplementary material for: Proton pump inhibitors may reduce the efficacy of ribociclib and palbociclib in metastatic breast cancer patients based on an observational study
Source: BMC Cancer. 2022 May 7;22:516. doi: 10.1186/s12885-022-09624-y (PMC9078089; doi:10.1186/s12885-022-09624-y)
Supplement: Supplementary file 1 — Additional file 1. Statistical analyses. Ki square tests, Kaplan Meier Test, Cox hazard regression was made using regarding these data. [file 12885_2022_9624_MOESM1_ESM.zip]

Archive with 2 entries (2 files):
- Kopya additional file.xlsx
- Supplementary file.docx
