# Supplementary material for: Proton pump inhibitors may reduce the efficacy of ribociclib and palbociclib in metastatic breast cancer patients based on an observational study
Source: BMC Cancer. 2022 May 7;22:516. doi: 10.1186/s12885-022-09624-y (PMC9078089; doi:10.1186/s12885-022-09624-y)
Supplement: Supplementary file 1 — Additional file 1. Statistical analyses. Ki square tests, Kaplan Meier Test, Cox hazard regression was made using regarding these data. [file 12885_2022_9624_MOESM1_ESM.zip › Kopya additional file.xlsx]

## Sheet: Sayfa1
Age	ECOG	CDK interval	menopause	Visseral-nonvisseral	Number of metastasis	Dose reduction	CDK type	CDK combination	cdk PFS(months)	PPİ use	PPİ type
63	1	1	2	2	1	0	1	2	10.5	0	0
38	0	1	2	2	2	0	1	1	13.5	0	2
49	1	1	2	2	1	1	1	2	9	0	0
54	1	2	2	1	2	0	1	1	12.6	0	0
46	0	2	2	2	1	0	1	1	8	0	0
45	1	1	1	1	3	0	1	1	8.6	0	0
42	0	1	1	2	1	1	1	1	3.8	0	0
66	1	1	2	1	1	1	1	2	14.6	0	0
49	0	1	2	1	1	0	1	2	7.9	0	0
32	0	1	1	2	1	0	1	1	9.8	0	0
46	0	1	1	1	1	1	1	1	16.2	0	0
48	0	1	2	1	1	0	1	1	15.8	0	0
51	1	1	2	1	1	0	1	1	9.3	0	0
35	0	2	2	1	1	0	1	2	11.4	0	0
47	1	2	1	1	2	0	1	2	15	0	1
41	0	2	1	1	2	1	1	2	4.9	0	0
71	1	1	2	2	1	1	1	2	6.7	0	0
60	1	1	2	2	1	1	1	1	10.7	0	0
87	2	2	2	1	3	1	1	2	4.6	0	0
32	0	2	1	2	1	0	1	1	12.2	0	0
44	0	1	1	2	1	1	1	1	8.1	0	0
49	0	1	2	2	1	1	1	1	6	0	0
41	0	1	1	1	2	0	1	1	9.6	0	0
63	1	1	2	1	2	0	1	2	14.9	0	0
36	0	1	1	2	1	1	1	1	15.1	0	0
78	2	1	2	1	1	0	1	1	15	0	0
44	0	1	1	2	1	1	1	1	3	0	0
64	1	1	2	2	1	1	1	1	43	0	2
36	0	1	1	2	1	0	1	1	9.5	0	0
55	1	1	2	1	2	1	1	1	9.7	0	0
74	2	1	1	1	2	1	1	2	15.1	0	0
48	0	2	1	2	1	1	1	2	7.2	0	0
41	0	2	1	1	2	0	1	1	15.1	0	3
53	1	1	1	1	2	0	1	1	9.4	0	0
68	1	1	2	2	1	0	1	2	12.3	0	0
52	1	1	1	2	1	1	1	1	12.9	0	0
47	0	1	2	2	1	1	1	1	11.9	0	0
48	0	1	2	2	1	0	1	1	8.2	0	0
50	0	1	1	2	1	0	1	1	12.3	0	0
44	0	1	1	2	1	1	1	1	4.2	0	0
51	0	1	2	1	1	0	1	1	14	0	0
60	1	1	2	1	3	0	1	1	11	0	0
78	2	1	2	2	1	1	1	1	16.1	0	3
55	1	1	2	1	2	1	1	1	16.7	0	0
56	2	1	2	2	1	0	1	2	15.7	0	2
72	1	1	1	2	1	1	1	2	25.7	0	2
76	1	2	2	1	2	1	1	2	14.7	0	0
50	1	1	2	2	1	1	1	1	3	0	0
41	1	1	1	1	3	1	1	1	5.6	0	0
72	1	1	2	1	2	1	1	2	13.9	0	0
45	1	1	1	2	1	1	1	1	13.2	0	0
35	0	1	1	1	1	0	2	1	9.4	0	0
64	1	1	2	1	1	0	2	2	7.8	0	0
66	1	1	2	1	3	0	2	1	7.5	0	0
52	1	1	2	2	1	1	2	1	8.1	0	0
50	1	1	1	1	2	1	2	1	13.3	0	0
42	0	2	1	1	1	1	2	1	3.4	0	0
64	1	2	2	2	1	1	2	1	9.4	0	0
65	1	1	2	2	1	1	2	2	11.2	0	0
46	1	1	1	2	1	0	2	1	13.3	0	0
52	1	1	1	1	3	1	2	2	20	0	0
63	1	1	2	1	1	0	2	1	15.5	0	0
59	1	1	2	2	1	0	2	1	7.9	0	0
52	1	1	1	2	1	0	2	1	22.9	0	0
76	2	2	2	1	1	0	2	2	14.8	0	0
53	1	1	2	2	1	1	2	1	13.3	0	0
58	0	2	2	2	1	0	2	2	15.1	0	0
48	0	1	1	2	1	1	2	1	11	0	0
72	1	1	2	2	1	1	2	2	3.6	0	0
56	1	1	1	1	1	0	2	1	12.9	0	0
53	1	2	2	2	1	1	2	2	16	0	0
67	1	1	2	1	1	1	2	1	12.3	0	0
40	0	1	1	1	2	1	2	1	9.5	0	0
49	1	2	2	2	1	0	2	2	12.9	0	0
67	1	1	2	1	3	1	2	1	8.1	0	0
64	1	1	2	2	1	0	2	2	17	0	0
40	0	1	1	1	2	0	2	1	10.7	0	0
37	1	2	1	1	2	0	2	2	4	0	0
40	0	2	1	1	2	0	2	1	15	0	0
61	1	2	2	1	1	1	2	2	11.6	0	0
64	1	1	2	2	1	1	2	2	13.3	0	0
59	1	1	2	1	2	1	2	2	14.7	0	0
62	1	1	2	1	1	0	2	1	13.5	0	0
50	0	1	1	1	2	1	2	2	13.7	0	0
64	1	1	2	2	1	0	2	1	16.6	0	0
62	1	1	2	2	1	0	2	1	8.9	0	0
63	1	1	2	2	1	1	2	2	13.1	0	0
48	1	2	1	2	1	1	2	1	10.4	0	0
62	1	2	2	1	2	0	2	1	16.3	0	0
55	1	2	2	1	2	0	2	2	10	0	0
73	1	2	2	1	2	1	2	2	3	0	0
61	1	1	2	1	2	1	1	1	11.4	1	2
51	1	1	2	2	1	0	1	1	11.5	1	2
59	1	1	2	2	1	1	1	2	3.8	1	0
57	1	1	2	2	1	1	1	2	5.2	1	3
71	1	1	2	1	3	1	1	1	7.4	1	2
57	2	1	2	2	1	0	1	2	13.6	1	3
52	0	1	1	2	1	1	1	1	14.9	1	2
68	1	1	2	2	1	1	1	2	11	1	2
38	1	1	1	1	3	1	1	2	10.3	1	2
48	1	2	1	1	3	1	1	2	4.2	1	0
62	1	1	2	2	1	1	1	2	8.7	1	1
50	1	1	1	1	2	0	1	1	7.7	1	2
49	0	1	1	2	1	1	1	2	4	1	1
49	0	2	1	2	1	0	1	2	10.6	1	3
68	1	1	2	1	3	1	1	2	7.5	1	2
57	1	1	2	1	2	0	1	1	8.4	1	2
68	2	1	2	2	1	1	1	2	8.7	1	3
69	1	1	2	1	3	0	1	2	5	1	1
62	1	1	2	2	1	1	1	1	15.8	1	1
72	2	1	2	1	1	1	1	2	8.8	1	2
83	2	1	2	2	1	1	1	2	3.2	1	0
65	1	1	2	1	2	1	1	2	3.2	1	3
53	1	1	1	1	2	0	1	1	12.4	1	2
48	0	1	1	2	1	1	1	2	10.1	1	1
62	1	2	2	2	1	0	1	2	15.3	1	2
58	1	1	2	1	3	1	1	2	11.4	1	1
52	2	2	2	1	2	1	1	1	11.2	1	2
87	1	1	2	2	2	1	1	1	11.1	1	2
53	1	2	1	1	1	1	1	1	9.8	1	2
49	0	1	1	1	1	0	1	1	6.2	1	3
72	2	1	2	2	1	1	1	1	14.8	1	0
48	0	2	2	2	1	0	1	2	12.7	1	3
66	1	2	2	1	2	0	1	1	5.5	1	0
72	1	1	2	2	1	1	1	2	12.6	1	3
48	1	1	1	2	1	0	1	1	13.8	1	2
42	0	1	1	1	3	1	1	1	5	1	2
44	0	1	1	1	2	1	1	2	7.8	1	2
60	1	2	2	2	1	0	1	2	7	1	3
44	1	2	1	1	3	0	1	1	4.9	1	0
60	0	2	2	1	2	0	1	2	10.4	1	2
50	1	1	1	1	2	1	1	1	4.4	1	2
47	0	1	2	1	2	1	1	1	10.8	1	2
53	1	2	2	1	3	1	1	1	18.7	1	3
52	0	2	1	2	1	1	1	2	15.5	1	3
51	1	1	1	2	2	0	1	1	4.2	1	0
62	1	2	2	2	1	1	1	1	14.8	1	3
60	1	2	2	1	2	1	1	1	14	1	3
46	1	1	1	2	1	0	1	1	4.5	1	0
46	0	1	1	1	1	1	1	1	5.7	1	1
73	1	2	2	1	1	1	1	1	6	1	2
77	1	1	2	2	2	1	1	2	4	1	0
69	0	1	2	2	1	1	1	1	16.3	1	3
85	2	1	2	1	3	0	1	1	13.2	1	1
73	1	1	2	2	1	0	1	1	4.8	1	0
57	1	1	2	2	1	1	1	1	6.1	1	1
49	0	1	1	2	1	1	1	2	9.6	1	1
53	1	1	1	2	1	0	1	1	9.1	1	2
86	2	2	2	1	2	1	1	1	19.4	1	3
54	0	1	2	1	2	0	1	2	11.7	1	1
62	1	1	2	1	1	1	1	2	12	1	3
73	2	1	2	2	1	0	1	2	10.1	1	3
68	1	2	2	1	2	0	2	2	14.7	1	3
68	1	2	1	1	3	1	2	2	15.7	1	3
58	1	2	2	2	1	0	2	1	3	1	2
50	1	1	2	2	1	1	2	2	8	1	2
57	1	1	2	1	1	0	2	1	10.8	1	2
38	0	2	1	1	2	1	2	2	6.2	1	2
48	1	2	1	1	3	1	2	2	4	1	2
48	1	2	1	1	3	1	2	2	4	1	2
49	0	2	2	2	1	0	2	2	9.3	1	1
77	2	1	2	1	2	1	2	1	4.1	1	3
63	1	1	2	2	1	0	2	1	16.6	1	3
71	1	1	2	1	1	1	2	2	12.4	1	2
68	1	2	2	1	2	1	2	2	3	1	2
69	2	1	2	2	1	1	2	1	15.8	1	2
55	0	1	2	2	1	0	2	1	13.4	1	2
54	1	2	1	2	2	1	2	1	7.2	1	2
32	0	1	1	1	2	0	2	2	11.2	1	1
57	1	1	2	2	2	1	2	2	9.4	1	2
49	0	1	1	2	1	0	2	1	8.7	1	1
51	0	2	1	1	1	1	2	2	5.6	1	1
67	1	1	2	1	1	0	2	2	12.6	1	2
40	0	1	1	2	1	0	2	2	5.6	1	1
73	2	1	2	1	1	1	2	2	13.3	1	3
41	1	1	2	1	2	1	2	2	10.2	1	1
46	1	2	1	2	1	1	2	1	3.5	1	1
73	2	1	2	1	1	1	2	2	13.3	1	3
54	1	1	1	1	3	1	2	1	3.4	1	2
61	1	1	2	2	1	1	2	1	16.3	1	2
83	2	2	2	1	2	1	2	1	10.4	1	1
63	1	2	2	2	1	0	2	2	13	1	2
68	2	1	2	2	1	1	2	2	12.6	1	3
75	2	1	2	2	1	1	2	1	14.4	1	3
62	1	2	2	1	2	0	2	2	16.7	1	2
49	1	1	2	1	2	1	2	2	15.7	1	2
51	1	2	1	1	2	0	2	1	12.1	1	1
61	1	1	2	1	1	1	2	2	11	1	2
55	1	1	2	2	1	0	2	2	11.9	1	3
50	1	2	1	1	1	1	2	2	7	1	2
55	1	2	1	2	1	0	2	2	10.5	1	2
62	1	2	2	1	2	1	2	2	4.5	1	3
55	1	1	2	1	2	1	2	1	16.3	1	2
58	1	1	2	1	2	1	2	2	9.9	1	3
49	0	2	1	1	2	0	2	2	7.5	1	2
52	1	1	1	1	3	1	2	1	13.7	1	3
62	1	1	2	2	1	1	2	1	12	1	3
66	1	2	2	1	3	1	2	2	8.6	1	2
69	1	1	2	2	1	1	2	2	5.2	1	3
54	1	2	1	1	2	1	2	1	3.2	1	2
67	1	2	2	2	1	0	2	1	12.4	1	3
69	2	1	2	1	2	1	2	2	11.7	1	3
67	1	1	2	1	2	0	2	1	3.6	1	3
56	1	1	2	1	2	1	2	2	14.7	1	2
66	1	2	2	1	2	0	2	2	15.5	1	2
39	0	2	1	1	3	1	2	1	3.9	1	2
68	1	2	2	1	2	1	2	1	14.2	1	3
61	1	1	2	2	1	0	2	1	16.3	1	3
54	0	2	2	1	1	0	2	2	11.6	1	2
74	2	1	2	1	1	1	2	1	12.3	1	3
70	1	1	2	1	1	1	2	2	10.7	1	3
67	1	2	2	1	1	1	2	2	13.9	1	3
76	2	1	2	2	1	1	2	1	11.7	1	3
55	1	1	2	2	1	0	2	2	7.9	1	2
71	1	1	2	1	1	0	2	1	11.8	1	3
80	2	1	2	1	2	1	2	2	12	1	2
60	0	1	2	2	1	0	2	2	12.8	1	3
